# Supplementary material for: The Science of Learning Health Systems: Scoping Review of Empirical Research
Source: JMIR Med Inform. 2022 Feb 23;10(2):e34907. doi: 10.2196/34907 (PMC8908194; doi:10.2196/34907)
Supplement: Multimedia Appendix 1 [file medinform_v10i2e34907_app1.xlsx]

## Sheet: Sheet1
Authors	Year	Title	Journal/Book/Conference	Country	Income classification	Study Methods	Study Data Type	Level of Evidence	Study Focus
A. L. Nevedal, C. M. Reardon, G. L. Jackson, S. L. Cutrona, B. White, A. L. Gifford, E. Orvek, K. DeLaughter, L. White, H. A. King, B. Henderson, R. Vega, L. Damschroder	2020	Implementation and sustainment of diverse practices in a large integrated health system: a mixed methods study	Implemenation Science Communications	United States	High-Income	Mixed-Methods	Primary data	2	Specific programs, systems and platforms
A. N. D. Meyer, D. K. Upadhyay, C. A. Collins, M. H. Fitzpatrick, M. Kobylinski, A. B. Bansal, D. Torretti, H. Singh.	2021	A Program to Provide Clinicians with Feedback on Their Diagnostic Performance in a Learning Health System	The Joint Commission Journal on Quality and Patient Safety	United States	High-Income	Quantitative	Primary data	1	Specific programs, systems and platforms
A. T. Fojo, C. R. Lesko, K. S. Benke, G. Chander, B. Lau, R. D. Moore, P. P. Zandi, S. L. Zeger.	2020	A learning algorithm for predicting mental health symptoms and substance use	Journal of Psychiatric Research	United States	High-Income	Quantitative	Secondary data	2	Specific programs, systems and platforms
F. S. Ahmad, C. Chan, M. B. Rosenman, W. S. Post, D. G. Fort, P. Greenland, K. J. Liu, A. N. Kho, N. B. Allen	2017	Validity of cardiovascular data from electronic sources: The multi-ethnic study of atherosclerosis and HealthLNK	Circulation	United States	High-Income	Quantitative	Secondary data	1	Specific programs, systems and platforms
N. H. D. F. Alsheik , S. K. Pohlman, K. M. Troeger, R. E. Gliklich, G. M. Donadio, Z. Su, V. Menon, E. F. Conant	2019	Comparison of Resource Utilization and Clinical Outcomes Following Screening with Digital Breast Tomosynthesis Versus Digital Mammography: Findings From a Learning Health System	Academic Radiology	United States	High-Income	Quantitative	Secondary data	1	Specific programs, systems and platforms
P. Barba, L. J. Burns, M. R. Litzow, M. B. Juckett, K. V. Komanduri, S. J. Lee, S. M. Devlin, L. J. Costa, S. Khan, A. King, A. Klein, A. Krishnan, A. Malone, M. Mir, C. Moravec, G. Selby, V. Roy, M. Cochran, M. K. Stricherz, M. D. Westmoreland, M. Perales, W. A. Wood	2016	Success of an International Learning Health Care System in Hematopoietic Cell Transplantation: The American Society of Blood and Marrow Transplantation Clinical Case Forum	American Society for Blood and Marrow Transplantation	United States	High-Income	Quantitative	Secondary data	1	Specific programs, systems and platforms
C. Barned, J. Dobson, A. Stintzi, D. Mack, K. C. O'Doherty	2018	Children's perspectives on the benefits and burdens of research participation	AJOB Empirical Bioethics	Canada	High-Income	Qualitative	Primary data	1	Research strategies and tools
R. P. Bhandari, A. B. Feinstein, S. E. Huestis, E. J. Krane, A. L. Dunn, L. L. Cohen, M. C. Kao, B. D. Darnall, S. C. Mackey	2016	Pediatric-Collaborative Health Outcomes Information Registry (Peds-CHOIR): a learning health system to guide pediatric pain research and treatment	Pain	United States	High-Income	Quantitative	Both primary and secondary data	1	Specific programs, systems and platforms
E. Brannon, T. Wang, J. Lapedis, P. Valenstein, M. Klinkman, E. Bunting, A. Stanulis, K. Singh	2018	Towards a Learning Health System to Reduce Emergency Department Visits at a Population Level	AMIA Annual Symposium proceedings AMIA Symposium	United States	High-Income	Quantitative	Primary data	1	Specific programs, systems and platforms
C. Brown-Johnson, N. Safaeinili, D. Zionts, L. M. Holdsworth, J. G. Shaw, S. M. Asch, M. Mahoney, M. Winget	2020	The Stanford Lightning Report Method: A comparison of rapid qualitative synthesis results across four implementation evaluations	Learning Health Systems	United States	High-Income	Qualitative	Primary data	2	Research strategies and tools
A. H. Buchanan, K. Manickam, M. N. Meyer, J. K. Wagner, M. L. Hallquist, J. L. Wiliams, A. K. Rahm, M. S. Williams, Z. E. Chen, C. K. Shah, T. K. Garg, A. L. Lazzeri, M. L. B. Schwartz, D. M. Lindbuchler, A. L. Fan, R. Leeming, P.O. Servano, A. L. Smith, V. G. Vogel, N. S. Abul-Husn, F. E. Dewey, M. S. Lebo, H. M. Mason-Suares, M. D. Ritchie, F. D. Davis, D. J. Carey, D. T. Feinberg, W. A. Faucet…	2018	Early cancer diagnoses through BRCA1/2 screening of unselected adult biobank participants	Genetics in Medicine	United States	High-Income	Quantitative	Secondary data	1	Specific programs, systems and platforms
J.M. Butler, K. A. Anderson, M. A. Supiano, C. R. Weir	2017	It Feels Like a Lot of Extra Work: Resident Attitudes About Quality Improvement and Implications for an Effective Learning Health Care System	Academic medicine: Journal of the Association of American Medical Colleges	United States	High-Income	Qualitative	Primary data	1	Stakeholder perspectives
C. I. Sandborg, G. E. Hartman, F. Su, G. Williams, B. Teufe, N. Wixson, D. B. Larson, L. F. Donnelly.	2020	Optimizing Professional Practice Evaluation to Enable a Nonpunitive Learning Health System Approach to Peer Review	Paediatric Quality and Safety	United States	High-Income	Quantitative	Primary data	1	Specific programs, systems and platforms
S. M. Castro, E. Tseytlin, O. Medvedeva, K. Mitchell, S. Visweswaran, T. Bekhuis, R. S. Jacobson	2017	Automated annotation and classification of BI-RADS assessment from radiology reports	Journal of Biomedical Informatics	United States	High-Income	Quantitative	Both primary and secondary data	2	Specific programs, systems and platforms
V. F. N. Christensen, J. Anderson	2019	It Would've Been Nice if They Interpreted the Data a Little Bit. It Didn't Really Say Much, and It Didn't Really Help Us.: A Qualitative Study of VA Health System Evidence Needs	Medical Care	United States	High-Income	Qualitative	Primary data	1	Specific programs, systems and platforms
E. L. Ciemins, B. L. Mollis, J. M. Brant, L. A. Hassell, S. Albritton, P. Amoroso, A. Lloyd, J. M. Smith, B. M. Pflugeisen, K. R. Tuttle, L. Baldwin	2020	Clinician engagement in research as a path toward the learning health system: A regional survey across the northwestern United States	Health Services Management Research	United States	High-Income	Quantitative	Primary data	1	Research strategies and tools
K. Cresswell, P. Smith, C. Swainson, A. Timoney. A. Sheikh	2016	Establishing data-intensive healthcare: the case of Hospital Electronic Prescribing and Medicines Administration systems in Scotland	Journal of Innovation in Health Informatics	United Kingdom	High-Income	Qualitative	Primary data	1	Stakeholder perspectives
D. M. Miller, B. Moss, S. Rose, H. Li, D. Schindler, M. Weber, S. M. Planchon, J. Alberts, A. Boissy and R. Bermel	2020	Obtaining Patient Priorities in a Multiple Sclerosis Comprehensive Care Center: Beyond Patient-Reported Outcomes	Journal of Patient Experience	United States	High-Income	Quantitative	Secondary data	1	Specific programs, systems and platforms
C. Daniel, P. Serre, N. Orlova, S. Breant, N. Paris, N. Griffon	2019	Initializing a hospital-wide data quality program. The AP-HP experience	Computer Methods and Programs in Biomedicine	France	High-Income	Quantitative	Secondary data	1	Specific programs, systems and platforms
C. Daza, J. S. Maria, I. Gomez, M. Barbe, J. Trincado, D. Capurro	2016	Phenotyping intensive care unit patients using temporal abstractions and temporal pattern matching.	Proceedings of the 7th ACM International Conference on Bioinformatics, Computational Biology, and Health Informatics	Chile	High-Income	Quantitative	Primary data	1	Specific programs, systems and platforms
T. M. Deist, A. Jochems, J. Van Soest, G. Nalbantov, C. Oberje, S. Walsh, M. Eble, P. Bulens, P. Coucke, W. Dries, A. Dekker, P. Lambin	2017	Infrastructure and distributed learning methodology for privacy-preserving multi-centric rapid learning health care: euroCAT	Clinical and Translational Radiation Oncology	the Netherlands	High-Income	Quantitative	Both primary and secondary data	1	Specific programs, systems and platforms
E. B. Devine, E. Van Eaton, M. E. Zadworny, R. Symons, A. Devlin, D. Yanez, M. Yetisgen, K. R. Keyloun, D. Capurro, R. Alfonso-Cristancho, D. R. Flum, P. Tarczy-Hornoch	2018	Automating Electronic Clinical Data Capture for Quality Improvement and Research: The CERTAIN Validation Project of Real World Evidence	The Journal for Electronic Health Data and Methods	United States	High-Income	Quantitative	Secondary data	1	Specific programs, systems and platforms
M. Dixon-Woods, A. Campbell, T. Chang, G. Martin, A. Georgiadis, V. Heney, S. Chew, A. Van Citters, K. A. Sabadosa, E. C. Nelson	2020	A qualitative study of design stakeholders' views of developing and implementing a registry-based learning health system	Implementation Science	United Kingdom	High-Income	Qualitative	Primary data	1	Specific programs, systems and platforms
V. P. K. Dranseika	2020	Transparent Defaults and Consent for Participation in a Learning Health Care System: An Empirical Study	Journal of Empirical Research on Human Research Ethics	Poland	High-Income	Qualitative	Primary data	1	Ethics, policies and governance
E. M. Mowry, R. A. Bermel, J. R. Williams, T. L. S. Benzinger, C. de Moor, E. Fisher, C. M. Hersh, M. H. Hyland, I. Izbudak, S. E. Jones, B. C. Kieseier, H. H. Kitzler, L. Krupp, Y. W. Liu, X. Montalban, R. T. Naismith, J. A. Nicholas, F. Pellegrini, A. Rovira, M. Schulze, B. Tackenberg, M. Tintore, M. E. Tivarus, T. Ziemssen, R. A. Rudick	2020	Harnessing Real-World Data to Inform Decision-Making: Multiple Sclerosis Partners Advancing Technology and Health Solutions (MS PATHS)	Frontiers in Neurology	United States	High-Income	Quantitative	Primary data	3	Specific programs, systems and platforms
J. Ethier, V. Curcin, M. M. McGilchrist, S. N. L. C. Keung, L. Zhao, A. Andreasson, P. Brodka, R. Michalksi, T. N. Arvanitis, N. Mastellos, A. Burgun, B. C. Delany	2017	eSource for clinical trials: Implementation and evaluation of a standards-based approach in a real world trial	International Journal of Medical Informatics	France	High-Income	Quantitative	Secondary data	2	Specific programs, systems and platforms
S.G. Finlayson, M. Levy, S. Reddy ,D. L. Rubin.	2016	Toward rapid learning in cancer treatment selection: An analytical engine for practice-based clinical data	Journal of Biomedical Informatics	United States	High-Income	Quantitative	Both primary and secondary data	1	Research strategies and tools
N.P.K. Floyd, V. Christensen, J. Anderson	2019	Implementation Is so Difficult: Survey of National Learning Health System Decision-makers Identifies Need For Implementation Information in Evidence Reviews	Medical Care	United States	High-Income	Mixed-Methods	Secondary data	1	Specific programs, systems and platforms
C.B. Forrest, F.D. Chesley Jr., M.L. Tregear, K.B. Mistry	2018	Development of the Learning Health System Researcher Core Competencies.	Health Services Research	United States	High-Income	Qualitative	Primary data	1	Research strategies and tools
P. Franklin, K. Chenok, D. Lavalee, R. Love, L. Paxton, C. Segal, E. Holve	2017	Framework To Guide The Collection And Use Of Patient-Reported Outcome Measures In The Learning Healthcare System	eGEMS	United States	High-Income	Qualitative	Primary data	1	Specific programs, systems and platforms
S. Fu, L. Y Leung, A. Raulli, D. F. Kallmes, K. A. Kinsman, K. B. Nelson, M. S. Clark, P. H. Luetmer, P. R. Kingsbury, D. M. Kent, H. Liu	2020	Assessment of the impact of EHR heterogeneity for clinical research through a case study of silent brain infarction	BMC Medical Informatics and Decision Making	United States	High-Income	Mixed-Methods	Both primary and secondary data	1	Specific programs, systems and platforms
L. M. Holdsworth, N. Safaeinili. M. Winget, K. A. Lorenz, M. Lough, S. Asch, E. Malcolm	2020	Adapting rapid assessment procedures for implementation research using a team-based approach to analysis: a case example of patient quality and safety interventions in the ICU	Implementation Science	United States	High-Income	Qualitative	Both primary and secondary data	2	Research strategies and tools
M. Jeffries, R. N. Keers, D. L. Phipps, R. Williams, B. Brown, A. J. Avery, N. Peek, D. M. Ashcroft	2018	Developing a learning health system: Insights from a qualitative process evaluation of a pharmacist-led electronic audit and feedback intervention to improve medication safety in primary care.	PLoS One	United Kingdom	High-Income	Qualitative	Primary data	1	Specific programs, systems and platforms
B.E. Jones, D.S. Collingridge, C.G. Vines, H. Post, J. Holmen, T.L. Allen, P. Haug, C. R. Weir, N. C. Dean	2019	CDS in a Learning Health Care System: Identifying Physicians' Reasons for Rejection of Best-Practice Recommendations in Pneumonia through Computerized Clinical Decision Support	Applied Clinical Informatics	United States	High-Income	Mixed-Methods	Secondary data	1	Specific programs, systems and platforms
R. D. Jones, C. Krenz, M. Gornick, K. A. Griffith, R. Spence, A. R. Bradbury, R. De Vries, S. T. Hawley, R. A. Hayward, R. Zon, S. Bolte, N. Sadeghi, R. L. Schilsky, R. Jagsi	2020	Patient Preferences Regarding Informed Consent Models for Participation in a Learning Health Care System for Oncology	JCO Oncology Practice	United States	High-Income	Qualitative	Primary data	1	Ethics, policies and governance
J. Keim-Malpass, R. R. Kitzmiller, A. Skeeles-Worley, C. Lindberg, M.T. Clark, R. Tai , J. F. Calland, K. Sullivan, J. R. Moorman, R. A. Anderson	2018	Advancing Continuous Predictive Analytics Monitoring: Moving from Implementation to Clinical Action in a Learning Health System.	Critical Care Nursing Clinics	United States	High-Income	Qualitative	Primary data	1	Specific programs, systems and platforms
K.K. Kim,P. Sankar, M.D. Wilson, S.C. Haynes.	2017	Factors affecting willingness to share electronic health data among California consumers.	BMC Medical Ethics	United States	High-Income	Quantitative	Primary data	1	Ethics, policies and governance
K. Kunjan, B. Doebbeling, T. Toscos	2019	Dashboards to Support Operational Decision Making in Health Centers: A Case for Role-Specific Design.	International Journal of Human–Computer Interaction	United States	High-Income	Quantitative	Primary data	1	Specific programs, systems and platforms
L. J. Blank, E. K. Acton and A. W. Willis.	2021	Predictors of Mortality in Older Adults With Epilepsy: Implications for Learning Health Systems	Neurology	United States	High-Income	Quantitative	Secondary data	2	Specific programs, systems and platforms
S.S. Lee, M. Kelley, M.K. Cho, S.A. Kraft, C. James, M. Constantine, A. N. Meyer, D. Diekema, A. M. Capron, B. S. Wilfond, D. Magnus	2016	Adrift in the Gray Zone: IRB Perspectives on Research in the Learning Health System.	AJOB Empirical Bioethics	United States	High-Income	Qualitative	Primary data	1	Ethics, policies and governance
L.P. Lowes, G.H. Noritz, A. Newmeyer, P.J. Embi, H. Yin, W.E. Smoyer.	2017	'Learn From Every Patient': implementation and early results of a learning health system.	Developmental Medicine and Child Neurology	United States	High-Income	Quantitative	Primary data	2	Specific programs, systems and platforms
M. E. Seifert, D. S. Dahale, M. Kamel, P. D. Winterberg, G. M. Barletta, C. W. Belsha, A. Chaudhuri, J. T. Flynn, R. Garro, R. P. George, J. W. Goebel, D. B. Kershaw, D. Matossian, J. Misurac, C. Nailescu, C. R. Nguyen, M. Pearl, A. Pollack, C. S. Pruette, P. Singer, J. S. VanSickle, P. Verghese, B. A. Warady, A. Warmin, P. L. Weng, L. Wickman, A. C. Wilson and D. K. Hooper.	2020	The Improving Renal Outcomes Collaborative: Blood Pressure Measurement in Transplant Recipients.	Pediatrics	United States	High-Income	Quantitative	Secondary data	2	Specific programs, systems and platforms
M. Mukherjee, K. Cresswell and A. Sheikh.	2021	Identifying strategies to overcome roadblocks to utilising near real-time healthcare and administrative data to create a Scotland-wide learning health system.	Health Informatics Journal	United Kingdom	High-Income	Qualitative	Primary data	1	Stakeholder perspectives
R.M. Mayo, J.F. Summey, J.E. Williams, R.A. Spence, S. Kim, R. Jagsi	2017	Qualitative Study of Oncologists' Views on the CancerLinQ Rapid Learning System	Journal of Oncology Practice	United States	High-Income	Qualitative	Primary data	1	Specific programs, systems and platforms
D. Mbuthia, S. Molyneux, M. Njue, S. Mwalukore, V. Marsh	2019	Kenyan health stakeholder views on individual consent, general notification and governance processes for the re-use of hospital inpatient data to support learning on healthcare systems	BMC Medical Ethics	Kenya	Middle-Income	Qualitative	Primary data	1	Ethics, policies and governance
S. McLennan	2019	The ethical oversight of learning health care activities in Switzerland: a qualitative study.	Journal of the International Society for Quality in Health Care	Germany, Switzerland	High-Income	Qualitative	Primary data	1	Ethics, policies and governance
A. McWilliams, M. Schoen, C. Krull, J. Bilancia, M. Bacon, E. Pena, A. McCall, D. Howard, J. Roberge	2019	Combining Lean and Applied Research methods to improve rigor and efficiency in acute care outcomes research: A case study. Contemporary clinical trials communications	Contemporary Clinical Trials Communications	United States	High-Income	Quantitative	Primary data	1	Specific programs, systems and platforms
T. Minegishi, A.B. Frakt, M.M. Garrido, W.F. Gellad , L.R.M. Hausmann, E.T. Lewis, S. D. Pizer, J. A. Trafton, E. M. Oliva	2019	Randomized program evaluation of the Veterans Health Administration Stratification Tool for Opioid Risk Mitigation (STORM): A research and clinical operations partnership to examine effectiveness.	Substance Abuse	United States	High-Income	Mixed-Methods	Both primary and secondary data	1	Specific programs, systems and platforms
S.R.Morain, N.E. Kass	2016	Ethics Issues Arising in the Transition to Learning Health Care Systems: Results from Interviews with Leaders from 25 Health Systems	eGEMS	United States	High-Income	Qualitative	Primary data	1	Ethics, policies and governance
C.E. Munoz-Plaza, C. Parry, E.E. Hahn, T. Tang, H.Q. Nguyen, M.K. Gould, M. H. Kanter, A. L. Sharp	2016	Integrating qualitative research methods into care improvement efforts within a learning health system: Addressing antibiotic overuse	Health Research Policy and Systems	United States	High-Income	Qualitative	Primary data	1	Specific programs, systems and platforms
M. Nakatsugawa, Z. Cheng, A. Kiess, A. Choflet, M. Bowers, K. Utsunomiya, S. Sugiyama, J. Wong, H. Quon, T. McNutt	2019	The Needs and Benefits of Continuous Model Updates on the Accuracy of RT-Induced Toxicity Prediction Models Within a Learning Health System	International Journal of Radiation Oncology, Biology, physics	Japan	High-Income	Quantitative	Primary data	2	Specific programs, systems and platforms
G. Noritz, A. Boggs, L.P. Lowes, W.E. Smoyer	2018	Learn From Every Patient: How a Learning Health System Can Improve Patient Care	Pediatric Quality & Safety	United States	High-Income	Quantitative	Primary data	1	Specific programs, systems and platforms
S. Pannick, S. Archer, M.J. Johnston, I. Beveridge, S.J. Long, T. Athanasiou, N. Sevdalis	2017	Translating concerns into action: A detailed qualitative evaluation of an interdisciplinary intervention on medical wards	BMJ Open	United Kingdom	High-Income	Qualitative	Primary data	1	Specific programs, systems and platforms
J. Platt, M. Raj, A. G. Buyuktur, M. G. Trinidad, O. Olopade, M. S. Ackerman, S. Kardia	2019	Willingness to Participate in Health Information Networks with Diverse Data Use: Evaluating Public Perspectives	eGEMS	United States	High-Income	Quantitative	Primary data	1	Ethics, policies and governance
T. Porat, I. J. Marshall, E. Sadler, M. A. Vadillo, C. McKevitt, C. D. A. Wolfe, V. Curcin	2019	Collaborative design of a decision aid for stroke survivors with multimorbidity: a qualitative study in the UK engaging key stakeholders	BMJ Open	United Kingdom	High-Income	Qualitative	Primary data	1	Specific programs, systems and platforms
W. Psek, F. D. Davis, G. Gerrity, R. Stametz, L. Bailey-Davis, D. Henninger, D. Sellars, J. Darer	2016	Leadership Perspectives on Operationalizing the Learning Health Care System in an Integrated Delivery System	eGEMS	United States	High-Income	Qualitative	Primary data	1	Stakeholder perspectives
R. Khare, M. D. Kappelman, C. Samson, J. Pyrzanowski, R. A. Darwar, C. B. Forrest, C. C. Bailey, P. Margolis, A. Dempsey	2020	Development and evaluation of an EHR-based computable phenotype for identification of pediatric Crohn's disease patients in a National Pediatric Learning Health System	Learning Health Systems	United States	High-Income	Quantitative	Secondary data	2	Specific programs, systems and platforms
T.L. Rausch, T.M. Judd	2016	Using integrated clinical environment data for health technology management	IEEE-EMBS International Conference on Biomedical and Health Informatics	United States	High-Income	Quantitative	Primary data	1	Specific programs, systems and platforms
E. Sadler, T. Porat, I. Marshall, U. Hoang, V. Curcin, C.D.A. Wolfe, C. McKevitt	2017	Shaping innovations in long-term care for stroke survivors with multimorbidity through stakeholder engagement	PloS one	United Kingdom	High-Income	Qualitative	Primary data	1	Specific programs, systems and platforms
N. Safaeinili, C. Brown-Johnson, J. G. Shaw, M. Mahoney, M. Winget	2020	CFIR simplified: Pragmatic application of and adaptations to the Consolidated Framework for Implementation Research (CFIR) for evaluation of a patient-centered care transformation within a learning health system	Learning Health Systems	United States	High-Income	Qualitative	Primary data	2	Research strategies and tools
K. Satterfield, J. C. Rubin, D. Yang, C. P. Friedman	2020	Understanding the roles of three academic communities in a prospective learning health ecosystem for diagnostic excellence	Learning Health Systems	United States	High-Income	Qualitative	Primary data	1	Stakeholder perspectives
M. L. B. Schwartz, C. Z. McCormick, A. L. Lazzeri, D. M. Lindbuchler, M. L. G. Hallquist, K. Manickam, A. H. Buchanan, A. K. Rahm, M. A. Giovanni, L. Frisbie, C. N. Flansburg, F. D. Davis, A. C. Sturm, C. Nicastro, M. S. Lebo, H. Mason-Suares, L. M. Mahanta, D. J. Carey, J. L. Williams, M. S. Williams, D. H. Ledbetter, W. A. Faucett, M. F. Murray	2018	A Model for Genome-First Care: Returning Secondary Genomic Findings to Participants and Their Healthcare Providers in a Large Research Cohort	American Journal of Human Genetics	United States	High-Income	Quantitative	Primary data	1	Specific programs, systems and platforms
S. Scobie, S. Castle-Clarke	2020	Implementing learning health systems in the UK NHS: Policy actions to improve collaboration and transparency and support innovation and better use of analytics	Learning Health Systems	United Kingdom	High-Income	Qualitative	Primary data	1	Ethics, policies and governance
M. Seid, D. M. Hartley, G. Dellal, S. Myers, P. A. Margolis	2020	Organizing for collaboration: An actor-oriented architecture in ImproveCareNow	Learning Health Systems	United States	High-Income	Quantitative	Secondary data	1	Specific programs, systems and platforms
Y. Sharifzadeh, M.C. Kao, J.A. Sturgeon, T.J. Rico, S. Mackey, B.D. Darnall	2017	Pain Catastrophizing Moderates Relationships between Pain Intensity and Opioid Prescription: Nonlinear Sex Differences Revealed Using a Learning Health System	Anesthesiology	United States	High-Income	Quantitative	Secondary data	1	Specific programs, systems and platforms
R. Shulman, R. Chafe, A. Guttmann	2019	Transition to Adult Diabetes Care: A Description of Practice in the Ontario Pediatric Diabetes Network	Canadian Journal of Diabetes	Canada	High-Income	Mixed-Methods	Primary data	1	Specific programs, systems and platforms
M. A. Smith, M. S. Vaughan-Sarrazin, M. Yu, X. Wang, P. A. Nordby, C. Vogeli, J. Jaffrey, J. P. Metlay	2019	The importance of health insurance claims data in creating learning health systems: evaluating care for high-need high-cost patients using the National Patient-Centered Clinical Research Network (PCORNet)	JAMA	United States	High-Income	Quantitative	Secondary data	2	Specific programs, systems and platforms
J.F. Steiner, M.R. Shainline, M.C. Bishop, S. Xu	2016	Reducing Missed Primary Care Appointments in a Learning Health System: Two Randomized Trials and Validation of a Predictive Model	Medical care	United States	High-Income	Quantitative	Secondary data	3	Specific programs, systems and platforms
G.H.Tison, A.M. Chamberlain, M.J. Pletcher, Dunlay SM, Weston SA, Killian JM, J. E. Olgin, V. L. Roger	2018	Identifying heart failure using EMR-based algorithms	International Journal of Medical Informatics	United States	High-Income	Quantitative	Secondary data	1	Specific programs, systems and platforms
M.P. Tully, L. Hassan, M. Oswald, J. Ainsworth	2019	Commercial use of health data-A public "trial" by citizens' jury	Learning Health Systems	United Kingdom	High-Income	Mixed-Methods	Primary data	1	Ethics, policies and governance
E. M. W. van de Garde, B. C. Plouvier, H. W. H. A. Fleuren, E. A. F. Haak, K. L. L. Movig, M. J. Deenen, M. van Hulst	2019	Pharmacotherapy within a learning healthcare system: Rationale for the Dutch Santeon Farmadatabase	European Journal of Hospital Pharmacy	The Netherlands	High-Income	Quantitative	Secondary data	1	Specific programs, systems and platforms
A. J. Walkey, J. Bor, N. J. Cordella	2020	Novel tools for a learning health system: a combined difference-in-difference/regression discontinuity approach to evaluate effectiveness of a readmission reduction initiative	BMJ Quality and Safety	United States	High-Income	Quantitative	Secondary data	2	Research strategies and tools
C. M. White, C. I. Coleman, K. Jackman, Y. M. Roman	2019	AHRQ Series on Improving Translation of Evidence: Linking Evidence Reports and Performance Measures to Help Learning Health Systems Use New Information for Improvement	Joint Commission Journal on Quality and Patient Safety	United States	High-Income	Quantitative	Primary data	1	Specific programs, systems and platforms
A. Wulff, M. Marschollek	2018	Learning Healthcare Systems in Pediatrics: Cross-Institutional and Data-Driven Decision-Support for Intensive Care Environments (CADDIE)	Studies in health technology and informatics2017	Germany	High-Income	Quantitative	Secondary data	1	Specific programs, systems and platforms
N.G. Wysham, S.P. Wolf, G. Samsa, A. P. Abernethy, T.W. LeBlanc	2017	Integration of Electronic Patient-Reported Outcomes Into Routine Cancer Care: An Analysis of Factors Affecting Data Completeness	JCO clinical cancer informatics	United States	High-Income	Quantitative	Primary data	1	Specific programs, systems and platforms
P. J. Zandi, Y.H. Wang, P.D. Patel, D. Katzelnick, C. L. Turvey, J. H. Wright, O. Ajilore, W. Coryell, C. D. Schneck, C. Guille, E. F. H. Saunders, S. A. Lazarus, V. A. Cuellar, S. Selvaraj, P. D. Rinvelt. J. F. Greden, J. R. DePaulo	2020	Development of the National Network of Depression Centers Mood Outcomes Program: A Multisite Platform for Measurement-Based Care	Psychiatric Services	United States	High-Income	Quantitative	Secondary data	2	Specific programs, systems and platforms
